# Supplementary material for: Hydrophobic Fibers with Hydrophilic Domains for Enhanced Fog Water Harvesting
Source: Polymers (Basel). 2026 Feb 6;18(3):425. doi: 10.3390/polym18030425 (PMC12899429; doi:10.3390/polym18030425)
Supplement: Supplementary file 1 [file polymers-18-00425-s001.zip]

Archive with 2 entries (2 files):
- polymers-4121274-supplementary.pdf
- polymers-4121274-Video S1 - TPU-CA mesh fully covered with a thin water film during fog water collection experiment.mp4
